# Supplementary material for: Perfringolysin O-Induced Plasma Membrane Pores Trigger Actomyosin Remodeling and Endoplasmic Reticulum Redistribution
Source: Toxins (Basel). 2019 Jul 17;11(7):419. doi: 10.3390/toxins11070419 (PMC6669444; doi:10.3390/toxins11070419)
Supplement: Supplementary file 1 [file toxins-11-00419-s001.zip]

Archive with 1 entries (1 files):
- toxins-552605-supplementary.avi
